# Supplementary material for: Identifying a gene expression signature of frequent COPD exacerbations in peripheral blood using network methods
Source: BMC Med Genomics. 2015 Jan 13;8:1. doi: 10.1186/s12920-014-0072-y (PMC4302028; doi:10.1186/s12920-014-0072-y)
Supplement: Additional file 1: — Institutional Review Boards for TESRA trial sites. [file 12920_2014_72_MOESM1_ESM.xlsx]

## Sheet: TESRA_IRB_list
Site ID	IRB/IEC Name	City	State/ Province	Country
82469	Ethics Committee for Multicenter Trials	Sofia	N/A	Bulgaria
82469	LEC at MHAT Alexandrovska	Sofia	N/A	Bulgaria
82470	Ethics Committee for Multicenter Trials	Sofia	N/A	Bulgaria
82470	LEC at MI-MI-CCB	Sofia	N/A	Bulgaria
82471	Ethics Committee for Multicenter Trials	Sofia	N/A	Bulgaria
82471	LEC at RDPDS	Rousse	N/A	Bulgaria
82477	Ethics Committee for Multicenter Trials	Sofia	N/A	Bulgaria
82477	LEC at MHAT Alexandrovska	Sofia	N/A	Bulgaria
82549	EC at UMHAT G. Stranski Pleven	Pleven	N/A	Bulgaria
82549	Ethics Committee for Multicenter Trials	Sofia	N/A	Bulgaria
82506X	Eticka komise FN Motol	Praha 5	N/A	Czech Republic
82506X	Multicentricka Eticka komise FN Olomouc	Olomouc	N/A	Czech Republic
82507	Eticka komise FN Motol	Praha 5	N/A	Czech Republic
82507	Multicentricka Eticka komise FN Olomouc	Olomouc	N/A	Czech Republic
82508	Eticka komise FN Bulovka	Praha 8	N/A	Czech Republic
82508	Multicentricka Eticka komise FN Olomouc	Olomouc	N/A	Czech Republic
82509	Eticka komise Okresni nemocnice Tabor	Tabor	N/A	Czech Republic
82509	Multicentricka Eticka komise FN Olomouc	Olomouc	N/A	Czech Republic
82510	Eticka komise Nemocnice na Homolce	Praha 5	N/A	Czech Republic
82510	Multicentricka Eticka komise FN Olomouc	Olomouc	N/A	Czech Republic
82511	Eticka komise FN s poliklinikou Ostrava	Ostrava	N/A	Czech Republic
82511	Multicentricka Eticka komise FN Olomouc	Olomouc	N/A	Czech Republic
82512	Medical Reserach Council EC	Budapest	N/A	Hungary
82512	National Institute of Pharmacy	Budapest	N/A	Hungary
82514	Medical Reserach Council EC	Budapest	N/A	Hungary
82514	National Institute of Pharmacy	Budapest	N/A	Hungary
82515	Medical Reserach Council EC	Budapest	N/A	Hungary
82515	National Institute of Pharmacy	Budapest	N/A	Hungary
82516	Medical Reserach Council EC	Budapest	N/A	Hungary
82516	National Institute of Pharmacy	Budapest	N/A	Hungary
82517	Medical Reserach Council EC	Budapest	N/A	Hungary
82517	Medical Reserach Council EC	Budapest	N/A	Hungary
82517	National Institute of Pharmacy	Budapest	N/A	Hungary
82518	Medical Reserach Council EC	Budapest	N/A	Hungary
82518	National Institute of Pharmacy	Budapest	N/A	Hungary
82468	National Bioethics Committee	Reykjavik	N/A	Iceland
82472	Beilinson MC EC	Tikva	N/A	Israel
82473	Kaplan MC EC	Rehovot	N/A	Israel
82474	Barzilai MC EC	Ashkelon	N/A	Israel
82475	Sourasky MC EC	Tel Aviv	N/A	Israel
82476	Sheba MC EC	Ramat Gan	N/A	Israel
82548	Rambam MC EC	Haifa	N/A	Israel
82519	CE Provinciale di Modena	Modena	N/A	Italy
82520	CE Azienda Ospedaliero Universitaria di Pisa	Pisa	N/A	Italy
82523	A.O. Ospedale San Martino	Genova	N/A	Italy
82525	CE Ospedali Riuniti di Trieste	Trieste	N/A	Italy
82551	Comitato Etico Policlinico San Matteo	Pavia	N/A	Italy
82490	Ethics Committee of clinical trials on medicinal product	Riga	N/A	Latvia
82491	Ethics Committee of clinical trials on medicinal product	Riga	N/A	Latvia
82492	Ethics Committee of clinical trials on medicinal product	Riga	N/A	Latvia
82493	Ethics Committee of clinical trials on medicinal product	Riga	N/A	Latvia
82478	Komisja Bioetyczna przy Inst. Gruzlicy i Chorob Pluc	Warszawa	N/A	Poland
82479	Komisja Bioetyczna przy Inst. Gruzlicy i Chorob Pluc	Warszawa	N/A	Poland
82480	Komisja Bioetyczna przy Inst. Gruzlicy i Chorob Pluc	Warszawa	N/A	Poland
82481	Komija Bioetyczna przy Inst. Gruzlicy i Chorob Pluc	Warszawa	N/A	Poland
82482	Komisja Bioetyczna przy Inst. Gruzlicy i Chorob Pluc	Warszawa	N/A	Poland
82540	Komisja Bioetyczna przy Inst. Gruzlicy i Chorob Pluc	Warszawa	N/A	Poland
82547	Komija Bioetyczna przy Inst. Gruzlicy i Chorob Pluc	Warszawa	N/A	Poland
82550	Komija Bioetyczna przy Inst. Gruzlicy i Chorob Pluc	Warszawa	N/A	Poland
82483	Pharms Ethics	Centurion	Gauteng	South Africa
82485	Pharms Ethics	Centurion	Gauteng	South Africa
82486	Pharms Ethics	Centurion	Gauteng	South Africa
82487	Pharms Ethics	Centurion	Gauteng	South Africa
82488	Pharms Ethics	Centurion	Gauteng	South Africa
82489	Pharms Ethics	Centurion	Gauteng	South Africa
82552	Pharms Ethics	Centurion	Gauteng	South Africa
82552	University of Cape Town	Cape Town		South Africa
82554	Pharms Ethics	Centurion	Gauteng	South Africa
82526	Central Ethics Commission	Kyiv	N/A	Ukraine
82527	Central Ethics Commission	Kyiv	N/A	Ukraine
82528	Central Ethics Commission	Kyiv	N/A	Ukraine
82529	Central Ethics Commission	Kyiv	N/A	Ukraine
82530	Central Ethics Commission	Kyiv	N/A	Ukraine
82537	Central Manchester REC	Manchester	N/A	United Kingdom
82538	Central Manchester REC	Manchester	N/A	United Kingdom
82467	University of Nebraska Med. Ctr. IRB	Omaha	NE	Usa
82494	John F. Wolf Human Subjects Committees (IRB)	Torrance	CA	Usa
82495	Temple Univeristy IRB	Philadelphia	PA	Usa
82496	Western Institutional Review Board	Olympia	WA	Usa
82497	Copernicus Group IRB	Research Triangle Park	NC	Usa
82498	Baylor College of Medicine Insitutional Review Board	Houston	TX	Usa
82499	Copernicus Group IRB	Research Triangle Park	NC	Usa
82500	Henry Ford Health System Institutional Review Board	Detroit	MI	Usa
82501	National Jewish Insitutional Review Board	Denver	CO	Usa
82502	UCSD Human Research Protection Program	La Jolla	CA	Usa
82503	UCLA Office for Protection of Research Subjects	Los Angeles	CA	Usa
82504	Baylor College of Medicine Insitutional Review Board	Houston	TX	Usa
82546	University of Chicago IRB	Chicago	IL	Usa
